# Supplementary material for: Solubilization and Thermodynamic Analysis of Isotretinoin in Eleven Different Green Solvents at Different Temperatures
Source: Materials (Basel). 2022 Nov 21;15(22):8274. doi: 10.3390/ma15228274 (PMC9692401; doi:10.3390/ma15228274)
Supplement: Supplementary file 1 [file materials-15-08274-s001.zip]

Archive with 1 entries (1 files):
- materials-1989035-supplementary.pdf
